# Supplementary material for: Genes involved in the limited spread of SARS-CoV-2 in the lower respiratory airways of hamsters may be associated with adaptive evolution
Source: J Virol. 2024 Apr 16;98(5):e01784-23. doi: 10.1128/jvi.01784-23 (PMC11092350; doi:10.1128/jvi.01784-23)
Supplement: Table S1 — Viral titer and histopathological analysis in organs of recombinant virus-infected hamsters in the high-volume or low-volume infection system. [file jvi.01784-23-s0003.xlsx]

## Sheet: Suppl Table 1
Supplementary Table 1: Viral titer and histopathological analysis in organs of recombinant virus-infected hamsters in the high-volume or low-volume infection system.
Virus	Days post-infection	Individual number	Tissue	log10(PFU/g)	IHC (SARS-CoV-2 nucleocapsid protein)
Wuhan (30 μl)	1 dpi	1	NT	8.66199	+
			Trachea	6	-
			Lung	4.92745	-
		2	NT	8.59885	+
			Trachea	5.82391	-
			Lung	2.82391	-
		3	NT	8.42101	not performed
			Trachea	3.42597	not performed
			Lung	3.66901	not performed
	3 dpi	4	NT	7.92082	++
			Trachea	4.37566	-
			Lung	8.2747	Bronchial epithelium＋ alveolar epithelium＋
		5	NT	7.73676	++
			Trachea	5.09691	-
			Lung	8.46852	Bronchial epithelium＋ alveolar epithelium＋
		6	NT	7.98777	not performed
			Trachea	4.95424	not performed
			Lung	8.3782	not performed
	5 dpi	7	NT	6.31079	+
			Trachea	5.74036	-
			Lung	7.37067	Tracheal epithelium＋ alveolar epithelium++
		8	NT	6.34679	+
			Trachea	6	-
			Lung	7.43573	Tracheal epithelium＋ alveolar epithelium++
		9	NT	6.31702	not performed
			Trachea	6.12494	not performed
			Lung	7.48149	not performed
	7 dpi	10	NT	4.17609	-
			Trachea	3.04139	-
			Lung	4.25828	alveolar epithelium＋
		11	NT	5.82974	-
			Trachea	2.30103	-
			Lung	3.83519	alveolar epithelium＋
		12	NT	4.39794	not performed
			Trachea	N.D.	not performed
			Lung	4.39794	not performed
Wuhan (3 μl)	1 dpi	13	NT	6.48812	-
			Trachea	3.57403	-
			Lung	N.D.	-
		14	NT	7.56508	-
			Trachea	3.92082	-
			Lung	N.D.	-
		15	NT	N.D.	not performed
			Trachea	N.D.	not performed
			Lung	N.D.	not performed
	3 dpi	17	NT	8.31527	+
			Trachea	6.11394	+
			Lung	2.55284	Tracheal epithelium＋
		18	NT	8.39378	++
			Trachea	7.61542	+
			Lung	7.89086	large bronchus ＋
		16	NT	8.46522	not performed
			Trachea	7.1383	not performed
			Lung	4.55284	not performed
	5 dpi	19	NT	7.58983	++
			Trachea	3.09691	-
			Lung	7.82391	Tracheal epithelium＋ alveolar epithelium＋
		20	NT	6.97135	++
			Trachea	3	-
			Lung	8.23888	Tracheal epithelium＋ alveolar epithelium＋
		21	NT	6.2888	not performed
			Trachea	3.21085	not performed
			Lung	7.85387	not performed
	7 dpi	23	NT	4.65758	-
			Trachea	N.D.	-
			Lung	4.69897	alveolar epithelium＋
		24	NT	3.49069	-
			Trachea	2	-
			Lung	3.97881	alveolar epithelium＋
		22	NT	2.35218	not performed
			Trachea	N.D.	not performed
			Lung	4.67549	not performed
Omicron (3 μl)	1 dpi	37	NT	5.81636	+
			Trachea	2.4437	-
			Lung	N.D.	-
		38	NT	4.73469	+
			Trachea	1.85387	-
			Lung	N.D.	-
		39	NT	5.46288	not performed
			Trachea	2.90309	not performed
			Lung	N.D.	not performed
	3 dpi	40	NT	5.80811	+
			Trachea	2.92082	-
			Lung	N.D.	-
		41	NT	7.81636	+
			Trachea	3.90309	-
			Lung	N.D.	-
		42	NT	7.26324	not performed
			Trachea	3.92082	not performed
			Lung	N.D.	not performed
	5 dpi	43	NT	7.66679	+
			Trachea	3.30103	-
			Lung	N.D.	-
		45	NT	7.25527	+
			Trachea	4.69167	-
			Lung	5.33403	Tracheal epithelium＋
		44	NT	7.74819	not performed
			Trachea	2.87506	not performed
			Lung	N.D.	not performed
	7 dpi	46	NT	2.1549	+
			Trachea	N.D.	-
			Lung	2.73115	-
		47	NT	1.98576	-
			Trachea	N.D.	-
			Lung	N.D.	-
		48	NT	1.90892	not performed
			Trachea	N.D.	not performed
			Lung	3.16633	not performed
		49	NT	2.09691	not performed
			Trachea	N.D.	not performed
			Lung	N.D.	not performed
N.D. indicates below detection limit.
+ indicates positive viral antigen.
- indicates negative viral antigen.
