# Supplementary material for: Genes involved in the limited spread of SARS-CoV-2 in the lower respiratory airways of hamsters may be associated with adaptive evolution
Source: J Virol. 2024 Apr 16;98(5):e01784-23. doi: 10.1128/jvi.01784-23 (PMC11092350; doi:10.1128/jvi.01784-23)
Supplement: Table S2 — Comparison of the amino acid substitutions in each protein in the recombinant viruses in this study. [file jvi.01784-23-s0004.xlsx]

## Sheet: Suppl Table 2
Supplementary Table 2: Comparison of the amino acid substitutions in each protein in the recombinant viruses in this study.
Virus	nsp1	nsp2	nsp3	nsp4	nsp5	nsp6	nsp7	nsp8	nsp9	nsp10	nsp11	nsp12	nsp13	nsp14	nsp15	nsp16	S	ORF3a	ORF3d	E	M	ORF6	ORF7a	ORF7b	ORF8	N	ORF10
Wuhan	–	–	–	–	–	–	–	–	–	–	–	–	–	–	–	–	–	–	–	–	–	–	–	–	–	–	–
Omicron	–	A205T	K38R, P985L, T1004I, SL1265-1266I, A1892T	T492I	P132Y	105-107del, I189V, L260F	–	–	–	–	–	P323L	–	I42V	K289T	–	A67V, 69-70del, T95I, GVYY142-145D, NL211-212I, RD214-215REPED, G339D, S371L, S373P, S375F, K417N, N440K, G446S, S477N, T478K, E484A, Q493R, G496S, Q498R, N501Y, Y505H, T547K, D614G, H655Y, N679K, P681H, N764K, D796Y, N856K, Q954H, N969K, L981F	–	P21S	T9I	D3G, Q19E ,A63T	–	–	–	S84L	P13L, 31-33del, R203K, G204R	V30L
Wuhan-(S^Omicron)	–	–	–	–	–	–	–	–	–	–	–	–	–	–	–	–	A67V, 69-70del, T95I, GVYY142-145D, NL211-212I, RD214-215REPED, G339D, S371L, S373P, S375F, K417N, N440K, G446S, S477N, T478K, E484A, Q493R, G496S, Q498R, N501Y, Y505H, T547K, D614G, H655Y, N679K, P681H, N764K, D796Y, N856K, S884Y, Q954H, N969K, L981F	–	–	–	–	–	–	–	–	–	–
Omicron-(S^Wuhan)	–	–	K38R, P985L, T1004I, SL1265-1266I, A1892T	T492I	P132Y	105-107del, I189V, L260F	–	–	–	–	–	P323L, F528C	–	I42V	K289T	–	–	–	P21S	T9I	D3G, Q19E ,A63T	–	–	–	S84L	P13L, 31-33del, R203K, G204R	–
Wuhan-(ORF1ab^Omicron)	–	–	K38R, P985L, T1004I, SL1265-1266I, A1819V A1892T	T492I	P132Y	105-107del, I189V, L260F	–	–	–	–	–	P323L	–	I42V	–	–	K1255R	–	–	–	–	–	–	–	–	–	–
Omicron-(ORF1ab^Wuhan)	–	–	–	–	–	–	–	–	–	–	–	–	–	–	–	–	A67V, 69-70del, T95I, GVYY142-145D, NL211-212I, RD214-215REPED, G339D, S371L, S373P, S375F, K417N, N440K, G446S, S477N, T478K, E484A, Q493R, G496S, Q498R, N501Y, Y505H, T547K, D614G, H655Y, N679K, P681H, N764K, D796Y, N856K, Q954H, N969K, L981F	–	P21S	T9I	D3G, Q19E ,A63T, V66A	–	–	–	S84L	P13L, 31-33del, R203K, G204R	V30L
Wuhan-(ORF3-10^Omicron)	–	–	–	–	–	–	–	–	–	–	–	–	–	–	–	–	–	–	P21S	T9I	D3G, Q19E ,A63T	–	–	–	S84L	P13L, 31-33del, R203K, G204R	V30L
Omicron-(ORF3-10^Wuhan)	–	–	K38R, P985L, T1004I, SL1265-1266I, A1892T	T492I	P132Y	105-107del, I189V, L260F	–	–	–	–	–	P323L	–	I42V	–	–	A67V, 69-70del, T95I, GVYY142-145D, NL211-212I, RD214-215REPED, G339D, S371L, S373P, S375F, K417N, N440K, G446S, S477N, T478K, E484A, Q493R, G496S, Q498R, N501Y, Y505H, T547K, D614G, H655Y, N679K, P681H, N764K, D796Y, N856K, Q954H, N969K, L981F	–	–	–	–	–	–	–	–	–	–
Wuhan-(E^Omicron)	–	–	–	–	–	–	–	–	–	–	–	–	–	–	–	–	–	–	–	T9I	–	–	–	–	–	–	–
Wuhan-(N^Omicron)	–	–	–	–	–	–	–	–	–	–	–	–	–	–	–	–	–	–	–	–	D3G, Q19E ,A63T	–	–	–	–	–	–
Wuhan-(M^Omicron)	–	–	G1716N	–	–	–	–	–	–	–	–	–	–	–	–	A121T	–	–	–	–	–	–	–	–	–	P13L, 31-33del, R203K, G204R	–
Wuhan-(ORF3^Omicron)	–	–	–	–	–	–	–	–	–	–	–	–	–	–	–	–	–	–	P21S	–	–	–	–	–	–	–	–
Wuhan-(ORF8^Omicron)	–	–	–	L331F/L	–	–	–	–	–	–	–	–	–	–	–	–	–	–	–	–	–	–	–	–	S84L	–	–
Wuhan-(ORF10^Omicron)	–	–	–	–	–	–	–	–	–	–	–	–	–	–	–	–	–	–	–	–	–	–	–	–	–	–	V30L
Boldface type indicates unexpected mutations.
–, no mutation was detected compared to the sequences from the recombinant Wuhan strain.
